# Supplementary material for: Association between high temperature and mortality in metropolitan areas of four cities in various climatic zones in China: a time-series study
Source: Environ Health. 2014 Aug 7;13:65. doi: 10.1186/1476-069X-13-65 (PMC4237799; doi:10.1186/1476-069X-13-65)
Supplement: Additional file 1 — Sensitivity analysis results. Table S1. Relationship of high temperature (Tmax) on mortality with and without adjusting of air pollutants of four cities in China (the statistically significant results are bolded). Table S2. Relationship of high temperature (Tmax) on mortality with different df for long-term trend (date) of four cities in China (the statistically significant results are bolded). Table S3. Relationship of high temperature (Tmax) on mortality with different df for air pollutants of four cities in China (the statistically significant results are bolded). [file 1476-069X-13-65-S1.zip]

Archive with 3 entries (3 files):
- 1688859871246038_TableS1.pdf
- 1688859871246038_TableS2.pdf
- 1688859871246038_TableS3.pdf
